# Supplementary material for: Joint Video Super-Resolution and Frame Interpolation via Permutation Invariance
Source: Sensors (Basel). 2023 Feb 24;23(5):2529. doi: 10.3390/s23052529 (PMC10007086; doi:10.3390/s23052529)
Supplement: Supplementary file 1 [file sensors-23-02529-s001.zip]

Archive with 1 entries (1 files):
- supplementary_video.mp4
